# Supplementary material for: Analysis of Arbovirus Isolates from Australia Identifies Novel Bunyaviruses Including a Mapputta Group Virus from Western Australia That Links Gan Gan and Maprik Viruses
Source: PLoS One. 2016 Oct 20;11(10):e0164868. doi: 10.1371/journal.pone.0164868 (PMC5072647; doi:10.1371/journal.pone.0164868)
Supplement: S1 Table — Percent nucleotide (NT) and amino acid (AA) sequence identity among Mapputta group viruses (a), and among isolate K10441 and selected other orthobunyaviruses (b) were calculated. (XLSX) [file pone.0164868.s002.xlsx]

## Sheet: Table 1a, Mapputta group
Supplemental Table S1a: Percent nucleotide (NT) and amino acid (AA) sequence identity among Mapputta group viruses
S-segment
 %NT \ %AA 	MAPV MRM186	MPKV MK7532	GGV NB6057	GGV 12005	GGV SASHV 931	GGV K42904	TRUV MRM3630	TRUV SW27571	TRUV K13190	TRUV MURBV934	TRUV BUCV DPP0186
MAPV MRM186		72	70	70	68	70	68	68	68	68	68
MPKV MK7532	68		91	90	87	91	70	71	71	71	70
GGV NB6057	69	83		99.6†	97	95	70	70	70	69	70
GGV 12005	69	82	99.4		97	95	70	70	71	70	71
GGV SASHV 931	69	82	99	99		91	68	68	69	68	69
GGV K42904	68	82	82	81	81		71	72	73	72	73
TRUV MRM3630	63	69	68	68	68	66		99.2	98	99	98
TRUV SW27571	64	69	68	68	68	66	98		99.2	99.6	99
TRUV K13190	62	69	69	69	68	67	97	96		99	99.6
TRUV MURBV934	64	69	68	68	68	66	98	99.7	96		98
TRUV BUCV DPP0186	63	68	69	69	68	66	96	96	99.2	96
M-segment
 %NT \ %AA 	MAPV MRM186	MPKV MK7532	GGV NB6057	GGV 12005	GGV SASHV 931	GGV K42904	TRUV MRM3630	TRUV SW27571	TRUV K13190	TRUV MURBV934	TRUV BUCV DPP0186
MAPV MRM186		47	48	48	48	48	49	49	49	50	49
MPKV MK7532	58		61	61	61	61	48	49	49	49	49
GGV NB6057	59	64		99.6	99.7	88	49	49	49	49	49
GGV 12005	59	64	99.3		99.9	88	49	49	49	49	49
GGV SASHV 931	59	64	99.7	99.9		88	49	49	49	49	49
GGV K42904	57	64	77	77	77		49	49	49	49	49
TRUV MRM3630	59	60	58	57	57	57		99	99	99	99
TRUV SW27571	59	59	58	58	58	57	98		98	99.8	98
TRUV K13190	59	59	58	58	58	56	96	96		98	99.4
TRUV MURBV934	59	59	58	58	58	57	98	99.7	95		98
TRUV BUCV DPP0186	59	59	58	58	58	56	96	96	99	96
L-segment
 %NT \ %AA 	MAPV MRM186	MPKV MK7532	GGV NB6057	GGV 12005	GGV SASHV 931	GGV K42904	TRUV MRM3630	TRUV SW27571	TRUV K13190	TRUV MURBV934	TRUV BUCV DPP0186
MAPV MRM186		63	63	63	62	63	60	60	60	59	60
MPKV MK7532	66		88	88	87	87	62	62	62	61	62
GGV NB6057	65	77		99.9	99	90	60	61	60	60	60
GGV 12005	65	77	99.6		99	90	60	60	60	60	60
GGV SASHV 931	64	76	98	99		89	60	60	60	60	60
GGV K42904	66	78	79	79	78		61	60	60	60	60
TRUV MRM3630	63	65	64	64	64	63		99.3	99	99.3	99.1
TRUV SW27571	64	65	65	65	64	63	98		99	99.9	99
TRUV K13190	64	65	64	64	63	63	96	96		99	99.7
TRUV MURBV934	64	65	65	65	64	63	98	99.7	96		99
TRUV BUCV DPP0186	64	65	65	65	64	63	96	96	99.2	96
† All figures rounded to full numbers except for values >99%

## Sheet: Table 1b, BATV K10441
Supplemental Table S1b: Percent nucleotide (NT) and amino acid (AA) sequence identity among K10441 and selected other orthobunyaviruses
S-segment
 %NT \ %AA 	Batai virus MM2222	Batai virus Chittoor	Batai virus UgMP-6830	Batai virus Calovo 134	Batai virus K10441	Anadyr LEIV-13128Kam	Ngari virus SUD-HKV141	Bunyamwera virus
Batai virus MM2222		99.6†	99.1	97	97	98	92	92
Batai virus Chittoor	98		99.6	98	98	98	93	92
Batai virus UgMP-6830	95	96		98	98	99	93	93
Batai virus Calovo 134	93	93	93		97	98	93	93
Batai virus K10441	90	90	91	89		98	93	93
Anadyr LEIV-13128Kam	89	90	89	88	89		94	93
Ngari virus SUD-HKV141	86	86	86	85	86	85		99.6
Bunyamwera virus	84	85	86	85	86	85	96
M-segment
 %NT \ %AA 	Batai virus MM2222	Batai virus Chittoor	Batai virus UgMP-6830	Batai virus Calovo 134	Batai virus K10441	Anadyr LEIV-13128Kam	Ngari virus SUD-HKV141	Bunyamwera virus
Batai virus MM2222		98	96	94	84	85	96	65
Batai virus Chittoor	96		96	94	84	84	96	64
Batai virus UgMP-6830	90	90		94	84	84	99	64
Batai virus Calovo 134	85	84	85		83	85	94	65
Batai virus K10441	76	77	76	76		87	84	65
Anadyr LEIV-13128Kam	78	78	77	78	77		85	65
Ngari virus SUD-HKV141	89	89	96	85	76	77		64
Bunyamwera virus	65	66	65	65	65	67	65
L-segment
 %NT \ %AA 	Batai virus MM2222	Batai virus Chittoor	Batai virus UgMP-6830	Batai virus Calovo 134	Batai virus K10441	Anadyr LEIV-13128Kam	Ngari virus SUD-HKV141	Bunyamwera virus
Batai virus MM2222		99.2	98	97	94	91	82	82
Batai virus Chittoor	96		98	97	93	91	82	82
Batai virus UgMP-6830	91	91		96	93	91	82	82
Batai virus Calovo 134	86	86	86		93	91	82	82
Batai virus K10441	81	81	81	82		92	82	82
Anadyr LEIV-13128Kam	80	80	80	80	80		82	82
Ngari virus SUD-HKV141	74	74	74	74	75	74		99.1
Bunyamwera virus	74	74	74	74	74	74	97
† All figures rounded to full numbers except for values >99%
